# Supplementary material for: Geminiviruses encode additional small proteins with specific subcellular localizations and virulence function
Source: Nat Commun. 2021 Jul 13;12:4278. doi: 10.1038/s41467-021-24617-4 (PMC8277811; doi:10.1038/s41467-021-24617-4)
Supplement: Supplementary file 3 — Source Data [file 41467_2021_24617_MOESM3_ESM.xlsx]

## Sheet: Figure 3
														Figure 3d
	Figure 3a														Relative GUS activity (%)			p value
															Biological sample 1	Biological sample 2	Biological sample 3
														EV	0.98	1.11	1.18
														pV3-GUS	25.39	28.48	28.58	<0.0001
														p35S-GUS	164.53	161.95	159.61	<0.0001
														Figure 3f
															Relative GFP intensity			p value
															Biological sample 1	Biological sample 2	Biological sample 3
														EV	1.891	0.941	1.403
														pV3-GFP	7.916	6.083	6.116	0.0013
														p35S-GFP	106.917	115.883	127	<0.0001
														Figure 3g
																						··············································
	Figure 3c
	Figure 3e

## Sheet: Figure 4
	Figure 4b
		Relative viral DNA accumulation			p value			Figure 4d								Figure 4e
		Biological sample 1	Biological sample 2	Biological sample 3					TYLCV-WT			TYLCV-mV3						WT+TYLCV-WT			WT+TYLCV-mV3			#4+TYLCV-WT			#4+TYLCV-mV3			#5+TYLCV-WT			#5+TYLCV-mV3
	TYLCV-WT	1.16959	1.08187	0.749708			time (dpi)	repeat 1	repeat 2	repeat 3	repeat 1	repeat 2	repeat 3			time (dpi)	repeat 1	repeat 2	repeat 3	repeat 1	repeat 2	repeat 3	repeat 1	repeat 2	repeat 3	repeat 1	repeat 2	repeat 3	repeat 1	repeat 2	repeat 3	repeat 1	repeat 2	repeat 3
	TYLCV-mV3	0.254971	0.119298	0.181287	0.0037		5	0	0	0	0	0	0			5	0	0	0	0	0	0	0	0	0	0	0	0	0	0	0	0	0	0
							6	25	16.67	8.33	0	0	0			6	0	0	0	0	0	0	0	0	0	0	0	0	0	8.33	16.67	0	0	0
							7	25	25	16.67	8.33	8.33	8.33			7	12.5	0	8.33	0	0	0	25	8.33	16.67	25	0	8.33	25	16.67	25	12.5	8.33	8.33
							8	33.33	25	33.33	8.33	16.67	16.67			8	25	25	25	0	8.33	16.67	37.5	25	33.33	37.5	25	25	50	25	33.33	25	8.33	16.67
	Figure 4c						9	75	50	58.33	33.33	33.33	25			9	62.5	33.33	33.33	12.5	16.67	16.67	75	41.67	41.67	62.5	41.67	25	75	41.67	50	50	16.67	25
							10	100	91.67	91.67	58.33	50	50			10	75	58.33	50	25	25	33.33	87.5	66.67	66.67	75	58.33	50	87.5	58.33	66.67	75	41.67	50
							11	100	100	100	66.67	66.67	75			11	87.5	83.33	75	37.5	41.67	50	100	83.33	100	87.5	66.67	75	100	83.33	83.33	87.5	66.67	75
							12	100	100	100	100	83.33	91.67			12	100	100	91.67	50	58.33	66.67	100	100	100	87.5	91.67	91.67	100	91.67	100	100	83.33	91.67
							13	100	100	100	100	91.67	100			13	100	100	100	62.5	75	83.33	100	100	100	100	100	100	100	100	100	100	91.67	100
							14	100	100	100	100	91.67	100			14	100	100	100	87.5	91.67	100	100	100	100	100	100	100	100	100	100	100	100	100
																15	100	100	100	100	91.67	100	100	100	100	100	100	100	100	100	100	100	100	100
							Figure 4h
	Figure 4g
		Relative viral DNA accumulation			p value
		Biological sample 1	Biological sample 2	Biological sample 3
	TYLCV-WT	0.909091	1.13454	0.977273
	TYLCV-mV3	0.269091	0.262727	0.297273	0.0004

## Sheet: Figure 5
	Figure 5b													Figure 5e											Figure 5h								Figure 5i								Figure 5j
	Figure 5c
		Relative GFP mRNA level			p value
		Biological sample 1	Biological sample 2	Biological sample 3
	Mock	1	1.034	0.928
	Myc-V3	1.702	2.27	2.869	0.0188
	P19	21.989	20.995	17.495	0.0001

## Sheet: Supplementary figure 11
	Supplementary Figure 11b										Supplementary Figure 11c
												Relative V3 expression
												Biological sample 1	Biological sample 2	Biological sample 3
											WT	1.14	0.81	1.09
											#4	3877.33	2459.33	3886
											#5	2370	2343.33	2476.66

## Sheet: Supplementary figure 12
	Supplementary Figure 12b
